# Supplementary material for: Congo Red–Functionalized Maize Stalk for Fe3+, Cr3+ and Mn2+ Adsorption: Multi-Analytical Characterization of Interaction Mechanisms
Source: Polymers (Basel). 2026 Jun 27;18(13):1600. doi: 10.3390/polym18131600 (PMC13364213; doi:10.3390/polym18131600)
Supplement: Supplementary file 1 [file polymers-18-01600-s001.zip]

Archive with 1 entries (1 files):
- polymers-4379195-supplementary.pdf
